# Supplementary material for: Machine Learning-Based Identification of Biomarkers for Early-Stage Non-Small Cell Lung Cancer Through Gene Expression Analysis
Source: Int J Mol Sci. 2026 May 11;27(10):4282. doi: 10.3390/ijms27104282 (PMC13207127; doi:10.3390/ijms27104282)
Supplement: Supplementary file 1 [file ijms-27-04282-s001.zip]

Archive with 1 entries (1 files):
- ijms-4267039-supplementary.pdf
